# Supplementary material for: Phylogenetic inference in Rafflesiales: the influence of rate heterogeneity and horizontal gene transfer
Source: BMC Evol Biol. 2004 Oct 20;4:40. doi: 10.1186/1471-2148-4-40 (PMC528834; doi:10.1186/1471-2148-4-40)
Supplement: Additional File 5 — Taxa used in this study MS Excel file giving taxon names and GenBank numbers for all genes used. [file 1471-2148-4-40-S5.xls]

## Sheet: Sheet1
	Species name	Voucher matR	matR GB	Voucher atp1	atp1 GB	Voucher SSU	nuSSU GB	Voucher rbcL	rbcL GB	Voucher atpB	atpB GB	matR 106	matR 77	atp1 71	3Gene 103	3Gene 77
	Gymnosperm outgroups
1	Ginkgo biloba	N/A	AF197722	Ginkgo biloba	AF197625	Ginkgo biloba; Chaw 1347	D16448	Ginkgo biloba; voucher?	AJ235804	Ginkgo biloba; Chase 2489 K	AJ235480	1		1	1
2	Pinus sp.	N/A	AF197723	Pinus sp.; Qiu 94013	AF197626	Pinus elliota; Chaw 1394	D38245	Pinus thunbergiana; voucher ?	D17510	Pinus thunbergiana; voucher ?	D17510	1		1	1
3	Zamia floridana	N/A	AF197721	Zamia floridana	AF197624	Zamia floridana; voucher?	M20017	Zamia floridana; voucher?	AY056557	Zamia furfuracea; voucher?	AF188845	1		1	1
	Monosulcates
4	Alstroemeria hybrid	Barkman 356	AY453076	N/A	N/A	Bomarea hirtella; voucher?	AF206871	Bomarea hirtella; voucher?	Z77255	Bomarea hirtella; voucher?	AJ235413	1			1
5	Amborella trichopoda	N/A	AF197813	Amborella trichopoda; Qiu et al. 1999	AF197711; AY009407	Amborella trichopoda; Suh 44 US	U42497	Amborella trichopoda; voucher?	L12628	Amborella trichopoda; Thien 500 NCU	AJ235389	1		2	1
6	Ascarina sp.	N/A	AF 197755	Ascarina sp.; Qiu-M149	AF197667	Hedyosmum arborescens; Chase 338	AF206925	Hedyosmum arborescens; Chase 338	L12649	Hedyosmum arborescens; Chase 338	AJ235491	1		1	1
7	Asimina triloba	N/A	AF197765	Asimina triloba	AF197696	Asimina triloba Qiu 15 NCU	AF206856	Asimina triloba Qiu 15 NCU	L12631	Asimina triloba Qiu 15 NCU	AF209532	1		1	1
8	Asparagus officinalis	N/A	AF 197736	Asparagus officinalis	AF197713	Asparagus falcatus; Hahn 6881, WIS	AF069205	Asparagus officinalis	L05028	Asparagus officinalis, Duvall 19920604 UCR	AJ235400	1		1	1
9	Austrobaileya scandens	N/A	AF197742	Austrobaileya scandens	AF197664	Austrobaileya scandens; Nickrent 2953 SIU	U42503	Austrobaileya scandens; Nickrent 2953 SIU	L12632	Austrobaileya scandens; Qiu 90030 NCU	AJ235403	1		1	1
10	Cabomba sp.	N/A	AF197729	Cabomba sp.; Qiu 97027	AF197641	Cabomba caroliniana; voucher?	AF096691	Cabomba caroliniana; voucher?	M77029	Cabomba caroliniana; voucher?	AF209549	1		1	1
11	Carludovica palmata	N/A	AF197734	Carludovica palmata	AF197707	Carludovica palmata; voucher?	AF293756	Carludovica palmata; voucher?	AF197596	Carludovica palmata; voucher?	AF293861	1		1	1
12	Caryota mitis	Barkman 363	AY453098	N/A	N/A	Caryota mitis; Hahn 6627 WIS	AF168831	Caryota mitis; voucher?	M81811	Caryota mitis; Hahn 6627 WIS	AF233082	1			1
13	Chloranthus multistachys	N/A	AF197753	Chloranthus multistachys	AF197665	Chloranthus multistachys	AF206885	Chloranthus japonicus	L12640	Chloranthus japonicus; Chase 204 NCU	AJ235431
14	Cinnamomum camphora	N/A	AF197797	Cinnamomum camphora	AF197681	Cinnamomum camphora	AF206888	Cinnamomum camphora	L12641	Cinnamomum camphora	AJ235436	1	1	1	1	1
15	Dioscorea sp.	N/A	AF197737	Dioscorea sp. Qiu 94044	AF197709	Dioscorea polygonoides	AF206903	Dioscorea polygonoides	AF206762	Dioscorea polygonoides; Chase 197 NCU	AJ235456
16	Drimys winteri	N/A	AF197781	Drimys winteri	AF197673	Drimys winteri; Suh 47 US	U42823	Drimys winteri; Suh 47 US	L01905	Drimys winteri; Nickrent 3013 SIU	AF093425	1		1	1
17	Eupomatia bennettii	N/A	AF197772	Eupomatia bennettii	AF197692	Eupomatia bennettii	L12644	Eupomatia bennettii	L12644	Eupomatia bennettii; Qiu 90022 NCU	AJ235473	1		1	1
18	Illicium floridanum	N/A	AF197740	Illicium floridanum	AF197663	Illicium parviflorum; Naczi 2784 MICH	L75832	Illicium parviflorum	L12652	Illicium parviflorum; Naczi 2784 MICH	U86385	1		1	1
19	Laurus nobilis	N/A	AF197798	Laurus nobilis	AF197682	Laurus nobilis	AF197580	Laurus nobilis	AF197593	Laurus nobilis	AJ235518	1	1	1	1	1
20	Magnolia tripetala	N/A	AF 197770	Magnolia tripetala	AF197691	Magnolia tripetala	AF206956	Magnolia tripetala	AF206791	Magnolia tripetala; Qiu 3 NCU	AJ235526	1		1	1
21	Nymphaea sp.	N/A	AF197727	Nymphaea sp.; Qiu91029	AF197639	Nymphaea odorata; Qui 91029 NCU?	AF096696	Nymphaea odorata	M77031	Nymphaea odorata; Qui 91029 NCU	AJ235544	1		1	1
22	Oryza sativa	N/A	AB 076665	Oryza sativa	AY327043	Oryza sativa	X00755	Oryza sativa	X15901	Oryza sativa	X15901	1		1	1
23	Piper betle	N/A	AF197750	Piper betle	AF197630	Piper betle; Qiu 91048 NCU	AF206992	Piper betle; Qiu 91048 NCU	L12660	Piper betle; Qiu 91048 NCU	AJ235560	1		1	1	1
24	Polygonatum biflorum	Barkman 395	AY453077	N/A	N/A	Ruscus aculeatus	AF168873	Ruscus aculeatus	Z77274	Ruscus aculeatus	AF168942	1			1
25	Sarcandra chloranthoides	N/A	AF 197754	Sarcandra chloranthoides	AF197666	Sarcandra grandiflora; Qiu 92002 NCU	AF207012	Sarcandra grandiflora; Qiu 92002 NCU	L12663	Sarcandra grandiflora; Qiu 92002 NCU	AJ235593	1		1	1
26	Saururus chinensis	N/A	AF332106	Saururus cernuus	AF197633	Saururus cernuus; Suh 128 US	U42805	Saururus cernuus	L14924	Saururus chinensis; Qiu 91023 NCU	AJ235596	1		1	1	1
27	Schisandra sphenanthera	N/A	AF197739	Schisandra sphenanthera	AF197662	Schisandra chinensis; Reznicek sn MICH	L75842	Schisandra sphenanthera; Qiu 94165 NCU	L12665	Schisandra sphenanthera; Qiu 94165 NCU	AJ235599	1		1	1
28	Siparuna decipiens	N/A	AF197809	Siparuna decipiens	AF197687	N/A	N/A	N/A	N/A	N/A	N/A	1	1	1
29	Spathiphyllum clevelandii	N/A	AF197746	Spathiphyllum clevelandii	AF197706	Spathiphyllum wallisii; Chase 201 NCU	AF207023	Spathiphyllum wallisii; Chase 201 NCU	AJ235807	Spathiphyllum wallisii; Chase 201 NCU	AJ235606	1		1	1
30	Strelitzia reginae	Barkman 361	AY453112	N/A	N/A	Strelitzia nicolae; Kress 91-3169 US	AF069229	Strelitzia nicolae; Kress 91-3169 US	L05461	Strelitzia nicolae; Kress 91-3169 US	AF168948	1			1
31	Tasmannia insipida	N/A	AF 197782	Tasmannia insipida	AF197674	Tasmannia insipida; Qiu 90032	AF207035	Tasmannia insipida; Chase et al. 1993	L01957	Tasmannia lanceolata; Raleigh 109 MEL	AF093424	1		1	1
32	Tradescantia ohioensis	Barkman 396	AY453108	N/A	N/A	Tradescantia ohioensis	AF069213	Tradescantia soconuscana	L05463	Tradescantia ohioensis		1			1
33	Trimenia moorei	N/A	AF197741	N/A	N/A	none	N/A	Trimenia moorei	AY116658	Trimenia moorei	AY116653	1			1
	Non-parasitic Eudicots
34	Abutilon X hybridum	Nickrent 4286	AY739014	Abutilon X hybridum; Nickrent 4286	AY739066	N/A	N/A	N/A	N/A	N/A	N/A	1	1	1
35	Alcea rosea	Barkman 388	AY453094	N/A	N/A	Gossypium hirsutum	L24145	Gossypium hirsutum	M77700	Gossypium hirsutum	AJ233063	1	1		1	1
36	Amyema beccarii	SP 15590	AY453106	N/A	N/A	Santalum album	L24416	Santalum album	L26077	Santalum album	AJ235592	1	1		1	1
37	Antirrhinum majus	Barkman 374	AY453102	N/A	N/A	Antirrhinum majus	AJ236047	Antirrhinum majus	L11688	Antirrhinum majus	AJ235395	1	1		1	1
38	Arabidopsis thaliana	N/A	NC 001284	Arabidopsis thaliana	NC_001284	Arabidopsis thaliana	X16077	Arabidopsis thaliana	NC_000932	Arabidopsis thaliana	NC_000932	1	1	1	1	1
39	Asclepias tuberosa	Barkman 373	AY453103	N/A	N/A	Apocynum cannabinum	AF107571	Apocynum cannabinum	X91761	Apocynum androsaemifolium	AF209529	1	1		1	1
40	Aucuba himalaica	S9WF	AY453099	N/A	N/A	Aucuba japonica	U42522	Aucuba japonica	L11210	Aucuba japonica	AJ235402	1	1		1	1
41	Begonia hybrid	Barkman 364	AY453119	N/A	N/A	Begonia metalica X sanguinea	U42506	Begonia metalica X sanguinea	L01888	Begonia metalica X sanguinea	AF209541	1	1		1	1
42	Beta vulgaris	N/A	N/A	Beta vulgaris	NC_002511	N/A	N/A	N/A	N/A	N/A	N/A			1
43	Betula pedula	Barkman 359	AY453121	N/A	N/A	Betula papyrifera	L00971	Betula papyrifera	X56617	Betula pendula	AJ235411	1	1		1	1
44	Brassica napus	N/A	N/A	Brassica napus	AP006444	N/A	N/A	N/A	N/A	N/A	N/A			1
45	Buxus sempervirens	N/A	N/A	Buxus sempervirens	AF197636	N/A	N/A	N/A	N/A	N/A	N/A			1
46	Caesalpinia pulcherrima	N/A	N/A	N/A	N/A	Bauhinia sp.	U42537	Caesalpinia pulcherrima	U74190	Bauhinia sp.	AF209540				1	1
47	Ceratophyllum demersum	N/A	AF197730	Ceratophyllum demersum	AF197627	Ceratophyllum demersum	U42517	Ceratophyllum demersum	M77030	Ceratophyllum demersum	AJ235430	1	1	1	1	1
48	Ceratophyllum submersum	N/A	AF197731	Ceratophyllum submersum	AF197628	N/A	N/A	N/A	N/A	N/A	N/A	1	1	1
49	Citrus sinensis	Barkman 384	AY453100	N/A	N/A	Citrus aurantium	U38312	Citrus paradisi	AJ238407	Citrus paradisi	AJ238408	1	1		1	1
50	Clethra arborea	N/A	AF420996	Clethra arborea	AF420919	Clethra alnifolia	U42521	Clethra alnifolia	L12609	Clethra arborea	AJ235438	1	1	1	1	1
51	Cornus suecica	N/A	N/A	Cornus suecica	AF420915	N/A	N/A	N/A	N/A	N/A	N/A		1	1
52	Cucurbita pepo	Barkman 371	AY453101	N/A	N/A	Cucurbita pepo	AF206895	Cucurbita pepo	AF206756	Cucurbita pepo	AF209573	1			1	1
53	Dendrophthoe pentandra	SP 15593	AY453120	N/A	N/A	Schoepfia schreberi	L24418	Schoepfia schreberi	L11205	Schoepfia schreberi	AF209671	1	1		1	1
54	Diospyros digyna	N/A	N/A	Diospyros digyna	AF420924	N/A	N/A	N/A	N/A	N/A	N/A			1
55	Dipsacus fullonum	Barkman 367	AY453093	N/A	N/A	Dipsacus sativus	U43150	Dipsacus sativus	L13824	Dipsacus sativus	AF209577	1	1		1	1
56	Euonymus fortunei	Barkman 355	AY453104	N/A	N/A	Euonymus alatus	X16600	Euonymus alatus	L13184	Euonymus alatus	AJ235471	1	1		1	1
57	Fagus sylvatica	Barkman 383	AY453092	N/A	N/A	Fagus grandifolia	AF206910	Fagus grandifolia	L13338	Trigonobalanus verticillatus	AF209586	1	1		1	1
58	Garrya elliptica	S9WG	AY453095	N/A	N/A	Garrya elliptica	U42540	Garrya elliptica	L01919	Garrya elliptica	AJ235478	1	1		1	1
59	Grevillea robusta	N/A	N/A	Grevillea robusta	AF197712	N/A	N/A	N/A	N/A	N/A	N/A			1
60	Griselinia racemosa	HCM 98174	AY453096	N/A	N/A	Griselinia lucida	AF206922	Griselinia lucida	L11225	Griselinia lucida	AF209595	1	1		1	1
61	Halesia carolina	N/A	N/A	Halesia carolina	AF420931	N/A	N/A	N/A	N/A	N/A	N/A			1
62	Hamamelis vernalis	Barkman 390	AY453082	N/A	N/A	Hamamelis virginiana	AF094551	Hamamelis mollis	L01922	Hamamelis virginiana	AF093380	1	1		1	1
63	Helianthus annuus	Barkman 386	AY453114	Helianthus annuus	AY376901	Helianthus annuus	AF107577	Helianthus annuus	L13929	Helianthus annuus	AJ236205	1	1	1	1	1
64	Hudsonia tomentosa	Barkman 399	AY453097	N/A	N/A	Helianthemum grandiflorum	AF206926	Cistus revolii	Y15140	Cistus revolii	AF035902	1	1		1	1
65	Hydrangea macrophylla	Barkman 381	AY453091	N/A	N/A	Hydrangea macrophylla	U42781	Hydrangea macrophylla	L11187	Hydrangea macrophylla	AJ235497	1	1		1	1
66	Ilex aquifolium	Barkman 393	AY453090	N/A	N/A	Ilex opaca	AF206938	Ilex crenata	L01928	Ilex crenata	AJ235502	1	1		1	1
67	Julbernardia globiflora	Muller & Blarer 3914 (=Nickrent 4861)	AY739016	N/A	N/A	N/A	N/A	N/A	N/A	N/A	N/A	1	1
68	Kallstroemia parviflora	DHG 1363	AY453122	N/A	N/A	Guiacum sanctum	U42824	Guiacum sanctum	AJ131770	Guiacum sanctum	AJ235486	1	1		1	1
69	Krameria lanceolata	DHG 1362	AY453089	N/A	N/A	Krameria ixine	AF206948	Krameria lanceolata	Y15032	Krameria ixine	AJ235514	1	1		1	1
70	Lonicera morrowii	Barkman 370	AY453088	N/A	N/A	Lonicera maackii	U66701	Lonicera prolifera	AJ420870	Symphoricarpos	AF446994	1	1		1	1
71	Lysimachia vulgaris	N/A	N/A	Lysimachia vulgaris	AF420935	N/A	N/A	N/A	N/A	N/A	N/A			1
72	Lythrum salicaria	Barkman 368	AY453124	N/A	N/A	Lythrum salicaria	AF206955	Lythrum hyssopifolia	L10218	Lythrum salicaria	AF209621	1	1		1	1
73	Marcgravia sp.	N/A	N/A	Marcgravia sp. Anderberg s.n.	AF420939	N/A	N/A	N/A	N/A	N/A	N/A			1
74	Melianthus major	Barkman 357	AY453087	N/A	N/A	Bersama abyssinica	AF206867	Melianthus major	AJ403027	Melianthus major	AJ235532	1	1		1	1
75	Mirabilis jalapa	Barkman 401	AY453086	N/A	N/A	Mirabilis jalapa	U42788	Mirabilis jalapa	M62565	Mirabilis jalapa	AF209629	1			1	1
76	Monarda didyma	Barkman 385	AY453085	N/A	N/A	Lamium amplexicaule	L49287	Lamium purpureum	U75702	Lamium amplexicaule	AJ236165	1	1		1	1
77	Morus alba	Barkman 372	AY453084	N/A	N/A	Morus alba	L24398	Morus alba	L01933	Morus nigra	AJ235536	1	1		1	1
78	Myrsine africana	N/A	N/A	Myrsine africana	AF420940	N/A	N/A	N/A	N/A	N/A	N/A			1
79	Napoleonaea imperialis	N/A	N/A	Napoleonaea imperialis	AF420960	N/A	N/A	N/A	N/A	N/A	N/A			1
80	Nelumbo nucifera	N/A	AF197795	Nelumbo nucifera	AF197654	Nelumbo lutea	L75835	Nelumbo lutea	M77032	Nelumbo lutea	AF093387	1	1	1	1	1
81	Nicotiana sylvestris	TR 034	AY453113	Petunia axillaris	U61392	Nicotiana tabacum	AJ236016	Nicotiana tabacum	Z00044	Nicotiana tabacum	V00162	1	1	1	1	1
82	Oenothera biennis	Barkman 377	AY453083	N/A	N/A	Epilobium angustifolium	AF206907	Epilobium rigidum	AF495763	Epilobium angustifolium	AF209582	1	1		1	1
83	Oxalis corniculata	Barkman 365	AY453111	N/A	N/A	Oxalis dillenii	AF206978	Oxalis dillenii	L01938	Oxalis dillenii	AF209642	1	1		1	1
84	Passiflora edulis	Barkman 400	AY453071	N/A	N/A	Passiflora standleyi	AF206981	Passiflora quadrangalis	L01940	Passiflora coccinea	AJ235553	1	1		1	1
85	Pavonia spinifex	Nickrent 4281	AY739015	Pavonia spinifex; Nickrent 4281	AY739067	Pavonia spinifex; Nickrent 4281	AY739080	Pavonia multiflora	AJ233123	Pavonia multiflora	AF035916	1	1	1	1	1
86	Pentas sp.	Barkman 362	AY453079	N/A	N/A	Pentas lanceolata	AJ236027	Pentas lanceolata	L13931	Pentas lanceolata	AJ236194	1	1		1	1
87	Petroselenium crispum	Barkman 382	AY453081	Daucus carota	AF301602	Apium graveolens	AF206852	Apium graveolens	L01885	Apium graveolens	AJ235396	1	1	1	1	1
88	Pisum sativum	Barkman 375	AY453078	Pisum sativum	X05366	Pisum sativum	U43011	Pisum sativum	X03853	Pisum sativum	X03852	1	1	1	1	1
89	Platanus occidentalis	N/A	AF197793	N/A	N/A	Platanus occidentalis	U42794	Platanus occidentalis	L01943	Platanus occidentalis	U86386	1	1		1	1
90	Podophyllum peltatum	N/A	AF197762	Podophyllum peltatum	AF197660	Podophyllum peltatum	L24413	Podophyllum peltatum	AF093716	Podophyllum peltatum	AF092109	1	1	1	1	1
91	Polemonium caeruleum	N/A	N/A	Polemonium caeruleum	AF420944	N/A	N/A	N/A	N/A	N/A	N/A			1
92	Polygala paucifolia	Barkman 398	AY453080	N/A	N/A	Polygala paucifolia	U42797	Polygala cruciata	L01945	Polygala cruciata	AJ235568	1	1		1	1
93	Primula sikkimensis	N/A	AF421025	N/A	N/A	Primula sp.	L49295	Primula veitchiana	AF213802	Primula veitchiana	AF213788	1	1		1	1
94	Ranunculus sp.	N/A	N/A	Ranunculus sp.; Qiu 95024	AF197714	N/A	N/A	N/A	N/A	N/A	N/A			1
95	Rhus typhina	Barkman 391	AY453075	N/A	N/A	Schinus molle	AF207015	Schinus molle	U39270	Schinus molle	AF035914	1	1		1	1
96	Salix babylonica	Barkman 358	AY453072	N/A	N/A	Salix reticulata	AF207011	Salix reticulata	AJ235793	Salix reticulata	AJ235590	1	1		1	1
97	Samolus repens	N/A	N/A	Samolus repens	AF420946	N/A	N/A	N/A	N/A	N/A	N/A			1
98	Sarcosperma laurinum	N/A	N/A	Sarcosperma laurinum	AF420956	N/A	N/A	N/A	N/A	N/A	N/A			1
99	Scaevola aemula	Barkman 394	AY453118	N/A	N/A	Scaevola aemula	AJ236008	Scaevola frutescens	L13932	Scaevola aemula	AF209670	1	1		1	1
100	Schizocodon soldanelloides	N/A	N/A	Schizocodon soldanelloides	AF420949	N/A	N/A	N/A	N/A	N/A	N/A			1
101	Sladenia celastrifolia	N/A	N/A	Sladenia celastrifolia	AF420959	N/A	N/A	N/A	N/A	N/A	N/A			1
102	Solanum tuberosum	N/A	AJ 003130	N/A	N/A	Solanum tuberosum	X67238	Solanum tuberosum	M76402	Lycopersicon esculentum	AJ236183	1	1		1	1
103	Spinacia oleracea	Barkman 380	AY453110	N/A	N/A	Spinacia oleracea	L24420	Spinacia oleracea	J01443	Spinacia oleracea	U23082	1	1		1	1
104	Staphylea trifoliata	Barkman 354	AY453105	N/A	N/A	Staphylea trifoliata	AJ235978	Staphylea trifoliata	AJ238406	Staphylea trifoliata	AJ235611	1	1		1	1
105	Styrax officinalis	N/A	N/A	Styrax officinalis	AF420950	N/A	N/A	N/A	N/A	N/A	N/A			1
106	Tamarix parviflora	DHG 1427	AY453117	N/A	N/A	Tamarix pentandra	AF207033	Tamarix pentandra	Z97650	Tamarix pentandra	AF209684	1	1		1	1
107	Tetramerista sp.	N/A	N/A	Tetramerista sp.; Coode 7925	AF420958	N/A	N/A	N/A	N/A	N/A	N/A			1
108	Tetrastigma leucostaphylum	Barkman 403	AY453109	N/A	N/A	Tetrastigma obovatum	AF206951	Tetrastigma obovatum	AJ419717	Leea guineensis	AJ235520	1	1		1	1
109	Tetrastigma leucostaphylum 2	Nickrent 4045.5	AY739017	N/A	N/A	N/A	N/A	N/A	N/A	N/A	N/A
110	Tropaeolum majus	Barkman 369	AY453115	N/A	N/A	Tropaeolum majus	L31796	Tropaeolum majus	L14706	Tropaeolum tricolor	AF035917	1	1		1	1
111	Ulmus americana	Barkman 387	AY453107	N/A	N/A	Zelkova serrata	U42819	Zelkova serrata	AF206835	Zelkova serrata	AF209699	1	1		1	1
112	Vaccinium uliginosum	N/A	AF421035	Vaccinium uliginosum	AF420953	Vaccinium macrocarpon	AF419808	Vaccinium macrocarpon	L12625	Vaccinium uliginosum	AF420987	1	1	1	1	1
113	Viola cucullata	Barkman 378	AY453070	N/A	N/A	Hymenanthera alpina	AF206933	Hymenanthera alpina	Z75692	Hymenanthera alpina	AJ235499	1	1		1	1
114	Vitis riparia	Barkman 366	AY453123	N/A	N/A	Vitis sp.	AF207053	Vitis aestivalis	L01960	Vitis aestivalis	AJ235643	1	1		1	1
115	Xanthorhiza simplicissima	N/A	AF197760	Xanthorhiza simplicissima	AF197658	Xanthorhiza simplicissima	L75839	Xanthorhiza simplicissima	L12669	Xanthorhiza simplicissima	AF093394	1	1	1	1	1
	Rafflesiales
115	Apodanthes caseariae	Nickrent 3007	AY739002	Nickrent 3007	AY739071	N/A	N/A	N/A	N/A	N/A	N/A	1	1	1
116	Berlinianche aethiopica	N/A	N/A	Blarer 200 (=Nickrent 4864)	AY739072	N/A	N/A	N/A	N/A	N/A	N/A			1
117	Bdallophyton americanum	Nickrent 4200	AY739012	Nickrent 4200	AY739070	Nickrent 4200	AY739089	N/A	N/A	N/A	N/A	1	1	1	1	1
118	Cytinus hypocystis	N/A	N/A	N/A	N/A	Nickrent 4334	AY739092	N/A	N/A	N/A	N/A				1	1
119	Cytinus sp.	N/A	N/A	N/A	N/A	Nickrent 4339	AY739091	N/A	N/A	N/A	N/A				1	1
120	Cytinus ruber	Nickrent 2738	AY739013	Nickrent 2738	AY739069	Nickrent 2738	L24085	N/A	N/A	N/A	N/A	1	1	1	1	1
121	Mitrastema yamamotoi	Barkman 341	AY453116	N/A	N/A	N/A		N/A	N/A	N/A	N/A	1	1
122	Mitrastema yamamotoi	Nickrent 4123	AY739011	Nickrent 4123	AY739068	Nickrent 4123	AY739090	N/A	N/A	N/A	N/A	1	1	1	1	1
123	Pilostyles thurberi CA	N/A	N/A	N/A	N/A	Nickrent 2766	AY739081	N/A	N/A	N/A	N/A				1	1
124	Pilostyles thurberi TX	Nickrent 4342	AY739003	Nickrent 4342	AY739073	Nickrent 4342	AY739082	N/A	N/A	N/A	N/A	1	1	1	1	1
125	Rafflesia keithii	Barkman 402	AY453074	N/A	N/A	N/A	N/A	N/A	N/A	N/A	N/A		1
126	Rafflesia keithii	Nickrent 2844	AY739007	N/A	N/A	Nickrent 2844	AY739084	N/A	N/A	N/A	N/A	1	1		1	1
127	Rafflesia pricei	Nickrent 4034	AY739008	Nickrent 4034	AY739075	Nickrent 4034	AY739083	N/A	N/A	N/A	N/A	1	1	1	1	1
128	Rafflesia tuan-mudae	Nickrent 4045	AY739009	Nickrent 4045	AY739074	Nickrent 4045	AY739085	N/A	N/A	N/A	N/A	1		1	1	1
129	Rhizanthes infanticida (zippelii)	SP 14705	AY453073	N/A	N/A	N/A	N/A	N/A	N/A	N/A	N/A	1	1		1
130	Rhizanthes infanticida (zippelii)	Nickrent 2844	AY739010	Blarer 403	AY739079	Nickrent 2844	L24048	N/A	N/A	N/A	N/A	1	1	1		1
131	Sapria himalayana	Nickrent 4156	AY739006	Nickrent 4156	AY739076	Nickrent 4156	AY739086	N/A	N/A	N/A	N/A	1	1	1	1	1
132	Sapria poilanei	Blarer 142	AY739004	Blarer 142	AY739077	Blarer 142	AY739087	N/A	N/A	N/A	N/A	1	1	1	1	1
133	Sapria ram	Blarer 129	AY739005	Blarer 129	AY739078	Blarer 129	AY739088	N/A	N/A	N/A	N/A	1	1	1	1	1
												106	77	71	103	77
